# Supplementary material for: Familial coaggregation and shared familiality of functional and internalizing disorders in the Lifelines cohort
Source: Psychol Med. 2025 May 2;55:e126. doi: 10.1017/S003329172500100X (PMC12094627; doi:10.1017/S003329172500100X)
Supplement: Bos et al. supplementary material 2 — Bos et al. supplementary material [file S003329172500100Xsup002.xlsx]

## Sheet: Content
Supplementary tables
Supplementary Table 1: Recurrence risk ratio estimates for first–degree relatives, siblings, parents, offspring, second–degree relatives, and spouses
Supplementary Table 2: Tetrachoric correlation estimates for sibling pairs
Supplementary Table 3: Tetrachoric correlation estimates for parent-offspring pairs/trios
Supplementary Table 4: Familiality estimates for first- and second-degree relatives separetely and their weighted means
Supplementary Table 5: Familial correlation estimates based on first- and second-degree relatives combined
Supplementary Table 6: Participation in the second and third assessment waves of participants with and without a first-degree relative affected by the studied disorders
Supplementary Table 7: Recurrence risk ratio estimates for first-degree relatives when exclusion criteria are applied to functional disorders
Supplementary Table 8: Tetrachoric correlation estimates for sibling pairs when exclusion criteria are applied to functional disorders
Supplementary Table 9: Tetrachoric correlation estimates for parent-offspring pairs/trios when exclusion criteria are applied to functional disorders
Supplementary Table 10: Recurrence risk ratio estimates for first-degree relatives when duration and interference criteria of irritable bowel syndrome and fibromyalgia are aligned to the criteria of chronic fatigue syndrome.
Supplementary Table 11: Tetrachoric correlation estimates for sibling pairs when duration and interference criteria of irritable bowel syndrome and fibromyalgia are aligned to the criteria of chronic fatigue syndrome.
Supplementary Table 12: Tetrachoric correlation estimates for parent and offspring pairs/trios when duration and interference criteria of irritable bowel syndrome and fibromyalgia are aligned to the criteria of chronic fatigue syndrome.

## Sheet: ST1 RRR estimates
Supplementary Table 1: Recurrence risk ratio estimates for first–degree relatives, siblings, parents, offspring, second–degree relatives, and spouses
Disorder	Relative affected by	λR (95% CI)
		First-degree relative	Sibling	Parent	Offspring	Second-degree relative	Spouse*
Major depressive disorder	Major depressive disorder	1.76 (1.54 – 1.98)	2.01 (1.66 – 2.35)	1.57 (1.30 – 1.84)	1.62 (1.33 – 1.90)	1.32 (0.97 – 1.67)	2.10 (1.63 – 2.56)
	Dysthymia	1.69 (1.48 – 1.90)	1.67 (1.36 – 1.99)	1.60 (1.21 – 2.00)	1.87 (1.47 – 2.28)	1.42 (1.05 – 1.79)	2.08 (1.63 – 2.52)
	Generalized anxiety disorder	1.62 (1.50 – 1.75)	1.70 (1.51 – 1.89)	1.53 (1.32 – 1.74)	1.63 (1.41 – 1.84)	1.23 (1.02 – 1.44)	1.75 (1.51 – 1.99)
	Agoraphobia	1.33 (1.20 – 1.45)	1.53 (1.33 – 1.73)	1.23 (1.03 – 1.42)	1.34 (1.08 – 1.60)	1.31 (1.07 – 1.55)	1.31 (1.07 – 1.54)
	Social phobia	1.63 (1.40 – 1.86)	1.66 (1.33 – 1.99)	1.15 (0.76 – 1.53)	1.68 (1.30 – 2.05)	1.13 (0.76 – 1.51)	1.65 (1.16 – 2.15)
	Panic disorder	1.43 (1.16 – 1.70)	1.06 (0.73 – 1.38)	1.69 (1.04 – 2.34)	1.62 (1.14 – 2.09)	1.46 (0.91 – 2.00)	1.62 (1.05 – 2.20)
	Chronic fatigue syndrome	1.74 (1.55 – 1.93)	1.84 (1.54 – 2.13)	1.83 (1.54 – 2.13)	1.58 (1.17 – 1.99)	1.16 (0.88 – 1.43)	1.84 (1.47 – 2.20)
	Irritable bowel syndrome	1.30 (1.17 – 1.42)	1.27 (1.08 – 1.45)	1.42 (1.20 – 1.64)	1.21 (0.97 – 1.46)	1.21 (0.97 – 1.44)	1.25 (1.01 – 1.49)
	Fibromyalgia	1.56 (1.41 – 1.70)	1.61 (1.39 – 1.83)	1.55 (1.32 – 1.78)	1.67 (1.34 – 2.00)	1.28 (1.03 – 1.53)	1.71 (1.43 – 1.99)
Dysthymia	Major depressive disorder	1.68 (1.46 – 1.91)	1.67 (1.34 – 1.99)	1.83 (1.41 – 2.24)	1.61 (1.19 – 2.03)	1.54 (1.11 – 1.97)	2.14 (1.64 – 2.63)
	Dysthymia	2.03 (1.57 – 2.49)	1.95 (1.31 – 2.60)	2.06 (1.41 – 2.71)	2.13 (1.46 – 2.80)	1.37 (0.64 – 2.09)	2.54 (1.51 – 3.57)
	Generalized anxiety disorder	1.57 (1.40 – 1.75)	1.61 (1.37 – 1.85)	1.51 (1.21 – 1.81)	1.59 (1.26 – 1.91)	1.36 (1.06 – 1.67)	1.75 (1.42 – 2.07)
	Agoraphobia	1.38 (1.20 – 1.56)	1.45 (1.19 – 1.71)	1.26 (0.99 – 1.53)	1.56 (1.13 – 1.99)	1.13 (0.80 – 1.46)	1.25 (0.93 – 1.57)
	Social phobia	1.86 (1.52 – 2.21)	1.81 (1.33 – 2.28)	1.81 (1.10 – 2.53)	1.80 (1.20 – 2.39)	1.10 (0.60 – 1.60)	1.54 (0.89 – 2.18)
	Panic disorder	1.41 (1.02 – 1.80)	1.24 (0.74 – 1.74)	1.60 (0.72 – 2.49)	1.47 (0.79 – 2.14)	1.16 (0.44 – 1.89)	1.13 (0.44 – 1.82)
	Chronic fatigue syndrome	1.72 (1.45 – 1.99)	1.67 (1.29 – 2.06)	1.83 (1.39 – 2.27)	1.99 (1.27 – 2.71)	1.29 (0.86 – 1.73)	1.57 (1.09 – 2.05)
	Irritable bowel syndrome	1.35 (1.16 – 1.53)	1.26 (1.01 – 1.51)	1.46 (1.14 – 1.78)	1.44 (1.04 – 1.85)	0.98 (0.67 – 1.28)	1.20 (0.87 – 1.53)
	Fibromyalgia	1.53 (1.32 – 1.73)	1.48 (1.19 – 1.77)	1.54 (1.21 – 1.88)	1.68 (1.19 – 2.17)	1.20 (0.88 – 1.51)	1.78 (1.38 – 2.19)
Generalized anxiety disorder	Major depressive disorder	1.56 (1.46 – 1.67)	1.66 (1.49 – 1.82)	1.47 (1.29 – 1.64)	1.53 (1.34 – 1.72)	1.21 (1.02 – 1.40)	1.70 (1.48 – 1.91)
	Dysthymia	1.57 (1.42 – 1.71)	1.62 (1.41 – 1.83)	1.49 (1.23 – 1.75)	1.57 (1.30 – 1.85)	1.20 (0.96 – 1.44)	1.65 (1.38 – 1.92)
	Generalized anxiety disorder	1.49 (1.39 – 1.59)	1.50 (1.35 – 1.65)	1.45 (1.32 – 1.59)	1.55 (1.40 – 1.70)	1.26 (1.08 – 1.44)	1.60 (1.41 – 1.79)
	Agoraphobia	1.30 (1.22 – 1.39)	1.37 (1.24 – 1.49)	1.26 (1.13 – 1.40)	1.33 (1.14 – 1.51)	1.11 (0.96 – 1.27)	1.30 (1.15 – 1.45)
	Social phobia	1.53 (1.38 – 1.68)	1.56 (1.35 – 1.78)	1.52 (1.21 – 1.83)	1.36 (1.12 – 1.60)	1.41 (1.13 – 1.70)	1.57 (1.27 – 1.87)
	Panic disorder	1.32 (1.14 – 1.51)	1.31 (1.07 – 1.56)	1.24 (0.88 – 1.61)	1.25 (0.95 – 1.56)	1.17 (0.80 – 1.54)	1.28 (0.95 – 1.61)
	Chronic fatigue syndrome	1.51 (1.38 – 1.63)	1.55 (1.36 – 1.73)	1.49 (1.32 – 1.67)	1.67 (1.38 – 1.96)	1.08 (0.88 – 1.28)	1.60 (1.38 – 1.83)
	Irritable bowel syndrome	1.23 (1.15 – 1.32)	1.16 (1.04 – 1.28)	1.33 (1.19 – 1.47)	1.26 (1.09 – 1.44)	1.06 (0.91 – 1.21)	1.11 (0.96 – 1.26)
	Fibromyalgia	1.38 (1.29 – 1.48)	1.34 (1.21 – 1.47)	1.43 (1.29 – 1.58)	1.61 (1.39 – 1.83)	1.11 (0.96 – 1.27)	1.37 (1.21 – 1.53)
Agoraphobia	Major depressive disorder	1.36 (1.23 – 1.48)	1.46 (1.28 – 1.65)	1.21 (0.98 – 1.44)	1.24 (1.05 – 1.44)	1.40 (1.15 – 1.65)	1.19 (0.98 – 1.41)
	Dysthymia	1.41 (1.25 – 1.58)	1.40 (1.16 – 1.63)	1.48 (1.10 – 1.86)	1.34 (1.07 – 1.62)	1.29 (0.95 – 1.63)	1.11 (0.83 – 1.39)
	Generalized anxiety disorder	1.34 (1.25 – 1.43)	1.31 (1.18 – 1.44)	1.24 (1.06 – 1.42)	1.35 (1.20 – 1.50)	1.17 (0.99 – 1.35)	1.19 (1.04 – 1.34)
	Agoraphobia	1.55 (1.39 – 1.71)	1.75 (1.50 – 2.00)	1.44 (1.24 – 1.65)	1.55 (1.33 – 1.77)	1.22 (0.96 – 1.49)	1.39 (1.12 – 1.65)
	Social phobia	1.49 (1.29 – 1.68)	1.44 (1.16 – 1.72)	1.34 (0.91 – 1.77)	1.36 (1.09 – 1.62)	1.30 (0.97 – 1.63)	1.08 (0.76 – 1.40)
	Panic disorder	1.65 (1.39 – 1.90)	1.42 (1.07 – 1.76)	1.83 (1.20 – 2.45)	1.61 (1.26 – 1.97)	1.72 (1.21 – 2.23)	1.43 (0.98 – 1.87)
	Chronic fatigue syndrome	1.27 (1.13 – 1.40)	1.23 (1.03 – 1.44)	1.46 (1.20 – 1.71)	1.20 (0.93 – 1.47)	1.15 (0.90 – 1.41)	1.21 (0.97 – 1.44)
	Irritable bowel syndrome	1.20 (1.09 – 1.31)	1.14 (0.99 – 1.29)	1.27 (1.06 – 1.48)	1.13 (0.96 – 1.31)	1.06 (0.87 – 1.26)	1.27 (1.08 – 1.46)
	Fibromyalgia	1.21 (1.10 – 1.32)	1.22 (1.06 – 1.37)	1.29 (1.09 – 1.49)	1.14 (0.94 – 1.35)	1.18 (0.96 – 1.40)	1.33 (1.14 – 1.52)
Social phobia	Major depressive disorder	1.57 (1.33 – 1.80)	1.77 (1.39 – 2.14)	1.64 (1.25 – 2.02)	1.15 (0.74 – 1.57)	1.17 (0.79 – 1.55)	1.68 (1.15 – 2.21)
	Dysthymia	1.90 (1.54 – 2.25)	1.96 (1.43 – 2.48)	1.75 (1.18 – 2.33)	1.91 (1.15 – 2.67)	1.20 (0.72 – 1.69)	1.51 (0.88 – 2.15)
	Generalized anxiety disorder	1.53 (1.35 – 1.71)	1.65 (1.39 – 1.92)	1.33 (1.06 – 1.59)	1.62 (1.23 – 2.02)	1.36 (1.05 – 1.67)	1.63 (1.27 – 1.99)
	Agoraphobia	1.46 (1.26 – 1.67)	1.60 (1.27 – 1.94)	1.36 (1.09 – 1.64)	1.44 (0.95 – 1.93)	1.04 (0.76 – 1.33)	1.20 (0.83 – 1.57)
	Social phobia	1.90 (1.37 – 2.42)	2.38 (1.54 – 3.21)	1.28 (0.71 – 1.86)	1.34 (0.73 – 1.94)	1.10 (0.41 – 1.79)	1.28 (0.35 – 2.22)
	Panic disorder	1.68 (1.24 – 2.13)	1.55 (0.93 – 2.17)	2.15 (1.19 – 3.11)	1.26 (0.51 – 2.00)	1.06 (0.42 – 1.71)	1.34 (0.53 – 2.16)
	Chronic fatigue syndrome	1.54 (1.28 – 1.80)	1.34 (0.96 – 1.73)	1.68 (1.29 – 2.07)	1.64 (0.86 – 2.41)	1.17 (0.76 – 1.58)	1.32 (0.82 – 1.82)
	Irritable bowel syndrome	1.35 (1.16 – 1.55)	1.10 (0.84 – 1.35)	1.57 (1.25 – 1.89)	1.75 (1.21 – 2.30)	0.95 (0.66 – 1.24)	1.14 (0.77 – 1.51)
	Fibromyalgia	1.32 (1.13 – 1.52)	1.05 (0.79 – 1.32)	1.66 (1.33 – 1.99)	1.04 (0.59 – 1.49)	1.13 (0.83 – 1.44)	1.41 (1.01 – 1.82)
Panic disorder	Major depressive disorder	1.41 (1.13 – 1.70)	1.10 (0.74 – 1.46)	1.60 (1.10 – 2.10)	1.57 (0.91 – 2.23)	1.89 (1.27 – 2.51)	1.66 (1.03 – 2.29)
	Dysthymia	1.50 (1.06 – 1.94)	1.35 (0.79 – 1.90)	1.44 (0.77 – 2.10)	1.83 (0.75 – 2.90)	1.42 (0.70 – 2.14)	1.11 (0.42 – 1.79)
	Generalized anxiety disorder	1.36 (1.13 – 1.58)	1.42 (1.11 – 1.74)	1.25 (0.91 – 1.60)	1.41 (0.91 – 1.90)	1.13 (0.76 – 1.49)	1.31 (0.93 – 1.69)
	Agoraphobia	1.67 (1.38 – 1.97)	1.59 (1.17 – 2.02)	1.72 (1.30 – 2.14)	2.17 (1.30 – 3.05)	1.75 (1.23 – 2.28)	1.64 (1.09 – 2.20)
	Social phobia	1.77 (1.28 – 2.27)	1.49 (0.90 – 2.09)	1.27 (0.52 – 2.03)	2.52 (1.28 – 3.75)	1.28 (0.56 – 2.00)	1.38 (0.54 – 2.23)
	Panic disorder	2.23 (1.26 – 3.20)	1.27 (0.25 – 2.30)	2.86 (1.39 – 4.32)	2.98 (1.39 – 4.56)	2.54 (0.73 – 4.34)	1.68 (0.05 – 3.31)
	Chronic fatigue syndrome	1.54 (1.17 – 1.91)	1.41 (0.90 – 1.93)	1.56 (1.06 – 2.06)	2.42 (1.01 – 3.84)	1.19 (0.66 – 1.72)	1.78 (1.03 – 2.54)
	Irritable bowel syndrome	1.42 (1.15 – 1.69)	1.44 (1.05 – 1.83)	1.52 (1.11 – 1.94)	1.21 (0.62 – 1.81)	0.94 (0.58 – 1.30)	1.17 (0.69 – 1.65)
	Fibromyalgia	1.40 (1.12 – 1.67)	1.32 (0.94 – 1.71)	1.48 (1.08 – 1.89)	1.29 (0.55 – 2.04)	1.15 (0.75 – 1.56)	1.85 (1.25 – 2.46)
Myalgic encephalomyelitis/ Chronic fatigue syndrome	Major depressive disorder	1.77 (1.58 – 1.97)	1.85 (1.54 – 2.16)	1.45 (1.07 – 1.83)	1.80 (1.50 – 2.09)	1.47 (1.11 – 1.84)	1.72 (1.37 – 2.07)
	Dysthymia	1.70 (1.44 – 1.96)	1.64 (1.27 – 2.01)	1.77 (1.16 – 2.38)	1.75 (1.35 – 2.14)	1.36 (0.88 – 1.83)	1.47 (1.03 – 1.90)
	Generalized anxiety disorder	1.56 (1.41 – 1.70)	1.56 (1.35 – 1.76)	1.66 (1.33 – 1.99)	1.54 (1.34 – 1.75)	1.26 (0.99 – 1.52)	1.58 (1.34 – 1.82)
	Agoraphobia	1.29 (1.15 – 1.44)	1.22 (1.02 – 1.43)	1.14 (0.88 – 1.41)	1.53 (1.26 – 1.81)	1.24 (0.94 – 1.54)	1.23 (0.99 – 1.48)
	Social phobia	1.57 (1.31 – 1.82)	1.36 (0.98 – 1.74)	1.49 (0.82 – 2.16)	1.68 (1.30 – 2.05)	1.28 (0.81 – 1.76)	1.28 (0.82 – 1.74)
	Panic disorder	1.57 (1.22 – 1.92)	1.34 (0.87 – 1.80)	1.94 (0.94 – 2.94)	1.60 (1.10 – 2.09)	1.40 (0.77 – 2.03)	1.77 (1.08 – 2.45)
	Chronic fatigue syndrome	2.23 (1.89 – 2.58)	2.34 (1.81 – 2.88)	2.15 (1.69 – 2.61)	2.30 (1.82 – 2.79)	1.17 (0.69 – 1.66)	2.01 (1.49 – 2.54)
	Irritable bowel syndrome	1.49 (1.32 – 1.66)	1.52 (1.26 – 1.77)	1.72 (1.37 – 2.08)	1.40 (1.14 – 1.66)	1.30 (0.96 – 1.64)	1.51 (1.24 – 1.78)
	Fibromyalgia	1.94 (1.72 – 2.15)	1.88 (1.57 – 2.19)	1.88 (1.51 – 2.24)	2.14 (1.78 – 2.50)	1.63 (1.23 – 2.04)	1.72 (1.40 – 2.04)
Irritable bowel syndrome	Major depressive disorder	1.26 (1.15 – 1.38)	1.23 (1.06 – 1.40)	1.15 (0.93 – 1.38)	1.37 (1.17 – 1.57)	1.19 (0.96 – 1.43)	1.17 (0.96 – 1.39)
	Dysthymia	1.35 (1.18 – 1.51)	1.28 (1.05 – 1.52)	1.32 (0.99 – 1.65)	1.44 (1.15 – 1.72)	1.08 (0.77 – 1.39)	1.12 (0.83 – 1.41)
	Generalized anxiety disorder	1.25 (1.16 – 1.34)	1.17 (1.04 – 1.29)	1.24 (1.06 – 1.42)	1.34 (1.19 – 1.49)	1.04 (0.88 – 1.20)	1.07 (0.92 – 1.21)
	Agoraphobia	1.17 (1.06 – 1.27)	1.17 (1.02 – 1.32)	1.16 (0.98 – 1.33)	1.26 (1.06 – 1.46)	1.05 (0.86 – 1.24)	1.32 (1.12 – 1.51)
	Social phobia	1.39 (1.21 – 1.56)	1.07 (0.84 – 1.30)	1.67 (1.21 – 2.12)	1.51 (1.24 – 1.79)	1.13 (0.80 – 1.45)	1.08 (0.75 – 1.40)
	Panic disorder	1.43 (1.20 – 1.67)	1.42 (1.08 – 1.76)	1.27 (0.71 – 1.82)	1.45 (1.10 – 1.80)	1.10 (0.71 – 1.50)	1.13 (0.71 – 1.55)
	Chronic fatigue syndrome	1.47 (1.31 – 1.62)	1.48 (1.25 – 1.71)	1.41 (1.16 – 1.66)	1.68 (1.36 – 1.99)	1.24 (0.97 – 1.51)	1.49 (1.23 – 1.74)
	Irritable bowel syndrome	1.45 (1.29 – 1.60)	1.55 (1.31 – 1.79)	1.40 (1.20 – 1.61)	1.37 (1.17 – 1.56)	1.21 (0.95 – 1.47)	1.01 (0.77 – 1.24)
	Fibromyalgia	1.51 (1.38 – 1.63)	1.52 (1.33 – 1.70)	1.37 (1.17 – 1.56)	1.65 (1.41 – 1.89)	1.17 (0.95 – 1.39)	1.35 (1.15 – 1.55)
Fibromyalgia	Major depressive disorder	1.53 (1.40 – 1.67)	1.53 (1.34 – 1.73)	1.51 (1.23 – 1.79)	1.50 (1.29 – 1.70)	1.41 (1.14 – 1.68)	1.61 (1.36 – 1.85)
	Dysthymia	1.51 (1.33 – 1.70)	1.47 (1.21 – 1.73)	1.60 (1.18 – 2.02)	1.52 (1.23 – 1.81)	1.21 (0.85 – 1.57)	1.62 (1.29 – 1.95)
	Generalized anxiety disorder	1.42 (1.32 – 1.52)	1.31 (1.17 – 1.44)	1.56 (1.34 – 1.79)	1.44 (1.29 – 1.60)	1.20 (1.01 – 1.40)	1.33 (1.17 – 1.49)
	Agoraphobia	1.20 (1.10 – 1.31)	1.22 (1.07 – 1.38)	1.08 (0.89 – 1.26)	1.33 (1.13 – 1.54)	1.18 (0.96 – 1.40)	1.40 (1.21 – 1.59)
	Social phobia	1.32 (1.14 – 1.49)	1.02 (0.78 – 1.26)	1.03 (0.61 – 1.45)	1.57 (1.30 – 1.84)	1.27 (0.91 – 1.62)	1.34 (0.99 – 1.68)
	Panic disorder	1.39 (1.15 – 1.63)	1.31 (0.97 – 1.65)	1.18 (0.58 – 1.79)	1.47 (1.11 – 1.82)	1.31 (0.86 – 1.76)	1.78 (1.29 – 2.28)
	Chronic fatigue syndrome	1.85 (1.66 – 2.04)	1.81 (1.54 – 2.08)	2.02 (1.71 – 2.33)	1.92 (1.59 – 2.25)	1.44 (1.10 – 1.78)	1.72 (1.42 – 2.02)
	Irritable bowel syndrome	1.49 (1.37 – 1.61)	1.49 (1.31 – 1.67)	1.67 (1.43 – 1.92)	1.39 (1.19 – 1.59)	1.14 (0.91 – 1.36)	1.38 (1.18 – 1.59)
	Fibromyalgia	1.74 (1.57 – 1.92)	1.68 (1.43 – 1.94)	1.80 (1.56 – 2.04)	1.86 (1.61 – 2.11)	1.41 (1.09 – 1.74)	1.66 (1.38 – 1.95)
λR, recurrence risk ratio; CI, confidence interval
* Co-habiting at baseline assessment
λR is adjusted for age, age2, sex and number of relatives present in the data. 95% CIs account for non-indepence within families

## Sheet: ST2 Tet correlations siblings
Supplementary Table 2: Tetrachoric correlation estimates for sibling pairs
Younger sibling	Older sibling
	MDD		DYS		GAD		AGPH		SPH		PD		ME/CFS		IBS		FM
	rtet	95% CI	rtet	95% CI	rtet	95% CI	rtet	95% CI	rtet	95% CI	rtet	95% CI	rtet	95% CI	rtet	95% CI	rtet	95% CI
MDD	0.18	0.13 – 0.22	0.12	0.07 – 0.18	0.14	0.11 – 0.18	0.09	0.05 – 0.13	0.12	0.06 – 0.18	0.04	-0.04 – 0.13	0.12	0.07 – 0.17	0.07	0.02 – 0.12	0.12	0.08 – 0.17
DYS	0.11	0.05 – 0.17	0.13	0.06 – 0.20	0.11	0.06 – 0.16	0.06	0.00 – 0.11	0.14	0.07 – 0.22	0.02	-0.08 – 0.12	0.10	0.03 – 0.16	0.03	-0.03 – 0.09	0.09	0.03 – 0.15
GAD	0.16	0.12 – 0.20	0.15	0.10 – 0.19	0.15	0.12 – 0.18	0.07	0.04 – 0.11	0.15	0.10 – 0.20	0.12	0.06 – 0.18	0.12	0.07 – 0.16	0.04	0.00 – 0.08	0.09	0.05 – 0.13
AGPH	0.10	0.06 – 0.15	0.09	0.04 – 0.15	0.09	0.06 – 0.13	0.14	0.10 – 0.18	0.05	-0.01 – 0.11	0.10	0.03 – 0.17	0.04	-0.01 – 0.09	0.01	-0.03 – 0.06	0.03	-0.01 – 0.08
SPH	0.12	0.06 – 0.18	0.10	0.03 – 0.18	0.11	0.06 – 0.16	0.11	0.06 – 0.16	0.19	0.12 – 0.26	0.09	-0.01 – 0.19	0.05	-0.03 – 0.12	0.02	-0.04 – 0.08	-0.03	-0.10 – 0.04
PD	0.01	-0.07 – 0.09	0.07	-0.02 – 0.17	0.04	-0.02 – 0.10	0.06	-0.01 – 0.13	0.10	0.00 – 0.20	0.06	-0.06 – 0.18	0.06	-0.03 – 0.15	0.10	0.03 – 0.17	0.06	-0.02 – 0.14
ME/CFS	0.17	0.12 – 0.22	0.13	0.06 – 0.19	0.14	0.10 – 0.19	0.06	0.01 – 0.11	0.07	-0.01 – 0.14	0.04	-0.05 – 0.14	0.23	0.17 – 0.29	0.09	0.03 – 0.14	0.16	0.11 – 0.22
IBS	0.06	0.01 – 0.10	0.09	0.03 – 0.15	0.07	0.02 – 0.11	0.06	0.01 – 0.10	0.04	-0.03 – 0.10	0.07	-0.01 – 0.15	0.14	0.08 – 0.19	0.12	0.08 – 0.17	0.15	0.10 – 0.20
FM	0.12	0.07 – 0.16	0.11	0.05 – 0.17	0.09	0.05 – 0.13	0.07	0.03 – 0.12	0.05	-0.02 – 0.12	0.07	-0.02 – 0.15	0.19	0.14 – 0.24	0.09	0.05 – 0.14	0.17	0.12 – 0.22
MDD, major depressive disorder; DYS, dysthymia; GAD, generalized anxiety disorder; AGPH, agoraphobia; SPH, social phobia; PD, panic disorder; ME/CFS, myalgic encephalomyelitis/chronic fatigue syndrome; IBS, irritable bowel syndrome; FM, fibromyalgia; rtet, tetrachoric correlation; CI, confidence interval 95% CIs account for non-independence within nuclear families

## Sheet: ST3 Tet correlations p-o
Supplementary Table 3: Tetrachoric correlation estimates for parent-offspring pairs/trios
Offspring	Parent
	MDD		DYS		GAD		AGPH		SPH		PD		ME/CFS		IBS		FM
	rtet	95% CI	rtet	95% CI	rtet	95% CI	rtet	95% CI	rtet	95% CI	rtet	95% CI	rtet	95% CI	rtet	95% CI	rtet	95% CI
MDD	0.12	0.07 – 0.16	0.11	0.05 – 0.17	0.12	0.09 – 0.16	0.05	0.01 – 0.09	0.03	-0.04 – 0.10	0.10	0.03 – 0.18	0.16	0.11 – 0.20	0.09	0.05 – 0.13	0.12	0.08 – 0.16
DYS	0.13	0.08 – 0.19	0.15	0.08 – 0.21	0.10	0.05 – 0.14	0.05	0.00 – 0.10	0.11	0.03 – 0.19	0.08	-0.02 – 0.18	0.13	0.07 – 0.18	0.07	0.02 – 0.13	0.10	0.05 – 0.15
GAD	0.12	0.08 – 0.15	0.11	0.06 – 0.16	0.13	0.09 – 0.16	0.07	0.04 – 0.10	0.10	0.05 – 0.16	0.05	-0.02 – 0.12	0.12	0.08 – 0.16	0.08	0.05 – 0.12	0.11	0.08 – 0.15
AGPH	0.04	0.00 – 0.09	0.09	0.03 – 0.14	0.05	0.01 – 0.09	0.09	0.05 – 0.13	0.05	-0.01 – 0.12	0.11	0.04 – 0.19	0.09	0.05 – 0.13	0.05	0.01 – 0.09	0.06	0.02 – 0.10
SPH	0.12	0.07 – 0.17	0.12	0.06 – 0.19	0.09	0.04 – 0.13	0.07	0.03 – 0.12	0.06	-0.02 – 0.14	0.15	0.06 – 0.24	0.12	0.06 – 0.17	0.11	0.06 – 0.16	0.13	0.08 – 0.18
PD	0.11	0.04 – 0.17	0.08	-0.01 – 0.16	0.07	0.01 – 0.13	0.12	0.06 – 0.17	0.05	-0.05 – 0.15	0.19	0.09 – 0.29	0.09	0.02 – 0.15	0.09	0.03 – 0.15	0.09	0.03 – 0.15
ME/CFS	0.08	0.01 – 0.14	0.11	0.03 – 0.19	0.11	0.06 – 0.16	0.02	-0.04 – 0.07	0.06	-0.03 – 0.15	0.11	0.00 – 0.22	0.19	0.13 – 0.25	0.13	0.07 – 0.18	0.16	0.10 – 0.21
IBS	0.05	0.00 – 0.10	0.08	0.02 – 0.14	0.09	0.04 – 0.13	0.04	0.00 – 0.08	0.14	0.07 – 0.20	0.06	-0.04 – 0.15	0.09	0.04 – 0.14	0.10	0.05 – 0.14	0.10	0.06 – 0.14
FM	0.11	0.06 – 0.16	0.11	0.04 – 0.17	0.12	0.08 – 0.17	0.01	-0.04 – 0.06	-0.01	-0.09 – 0.08	0.03	-0.08 – 0.14	0.21	0.16 – 0.25	0.14	0.10 – 0.19	0.17	0.13 – 0.22
MDD, major depressive disorder; DYS, dysthymia; GAD, generalized anxiety disorder; AGPH, agoraphobia; SPH, social phobia; PD, panic disorder; ME/CFS, myalgic encephalomyelitis/chronic fatigue syndrome; IBS, irritable bowel syndrome; FM, fibromyalgia; rtet, tetrachoric correlation; CI, confidence interval 95% CIs account for non-independence within nuclear families

## Sheet: ST4 familiality estimates
Supplementary Table 4: Familiality estimates for first- and second-degree relatives separately and their weighted means
Disorder	First-degree relatives		Second-degree relatives		Weighted mean f2 (95% CI)
	λR (95% CI)	f2 (95% CI)	λR (95% CI)	f2 (95% CI)
MDD	1.76 (1.54 – 1.98)	0.29 (0.22 – 0.35)	1.32 (0.97 – 1.67)	0.27 (0.01 – 0.53)	0.29 (0.23 – 0.35)
DYS	2.03 (1.57 – 2.49)	0.28 (0.19 – 0.38)	1.37 (0.64 – 2.09)	0.24 (-0.17 – 0.64)	0.28 (0.19 – 0.37)
GAD	1.49 (1.39 – 1.59)	0.27 (0.22 – 0.32)	1.26 (1.08 – 1.44)	0.30 (0.12 – 0.49)	0.27 (0.23 – 0.32)
AGPH	1.55 (1.39 – 1.71)	0.24 (0.18 – 0.30)	1.22 (0.96 – 1.49)	0.21 (-0.02 – 0.44)	0.24 (0.18 – 0.29)
SPH	1.90 (1.37 – 2.42)	0.24 (0.13 – 0.34)	1.10 (0.41 – 1.79)	0.07 (-0.36 – 0.49)	0.23 (0.13 – 0.33)
PD	2.23 (1.26 – 3.20)	0.26 (0.12 – 0.40)	2.54 (0.73 – 4.34)	0.62 (0.13 – 1)	0.29 (0.15 – 0.43)
ME/CFS	2.23 (1.89 – 2.58)	0.43 (0.34 – 0.51)	1.17 (0.69 – 1.66)	0.15 (-0.24 – 0.54)	0.42 (0.33 – 0.50)
IBS	1.45 (1.29 – 1.60)	0.22 (0.16 – 0.29)	1.21 (0.95 – 1.47)	0.22 (-0.03 – 0.48)	0.22 (0.16 – 0.29)
FM	1.74 (1.57 – 1.92)	0.37 (0.30 – 0.44)	1.41 (1.09 – 1.74)	0.44 (0.14 – 0.73)	0.37 (0.30 – 0.44)
MDD, major depressive disorder; DYS, dysthymia; GAD, generalized anxiety disorder; AGPH, agoraphobia; SPH, social phobia; PD, panic disorder; ME/CFS, myalgic encephalomyelitis/chronic fatigue syndrome; IBS, irritable bowel syndrome; FM, fibromyaligia; λR, recurrence risk ratio; f2, familiality λR is adjusted for age, age2, sex and number of relatives present in the data. 95% CIs account for non-i…

## Sheet: ST5 familial correlation 
Supplementary Table 5: Familial correlation estimates based on first- and second-degree relatives combined
	MDD		DYS		GAD		AGPH		SPH		PD		ME/CFS		IBS
	rf	95% CI	rf	95% CI	rf	95% CI	rf	95% CI	rf	95% CI	rf	95% CI	rf	95% CI	rf	95% CI
DYS	0.84	0.62 – 1
GAD	0.96	0.79 – 1	0.84	0.64 – 1
AGPH	0.61	0.45 -0.77	0.59	0.40 – 0.78	0.64	0.50 – 0.79
SPH	0.76	0.51 – 1	0.92	0.60 – 1	0.87	0.62 – 1	0.72	0.47 – 0.98
PD	0.54	0.31 – 0.77	0.46	0.19 – 0.73	0.46	0.26 – 0.67	0.87	0.58 -1	0.70	0.36 – 1
ME/CFS	0.83	0.66 – 0.99	0.70	0.50 – 0.89	0.72	0.58 – 0.86	0.40	0.26 – 0.54	0.60	0.38 – 0.82	0.51	0.28 – 0.73
IBS	0.53	0.36 – 0.70	0.54	0.33 – 0.75	0.52	0.37 – 0.67	0.39	0.22 – 0.55	0.61	0.36 – 0.87	0.57	0.31 – 0.83	0.71	0.52 – 0.90
FM	0.77	0.61 – 0.92	0.64	0.46 – 0.82	0.68	0.55 – 0.81	0.37	0.24 – 0.51	0.45	0.26 – 0.65	0.45	0.25 – 0.66	0.97	0.80 – 1	0.86	0.67 -1
MDD, major depressive disorder; DYS, dysthymia; AGPH, agoraphobia; GAD, generalized anxiety disorder; SPH, social phobia; PD, panic disorder; ME/CFS, myalgic encephalomyelitis/chronic fatigue syndrome; IBS, irritable bowel syndrome; FM, fibromyalgia; rf, familial correlation; CI, confidence interval

## Sheet: ST6 Participation odds ratios
Supplementary Table 6: Participation in the second and third assessment waves of participants with and without a first-degree relative affected by the studied disorders
First-degree relative affected by	Participation wave 2				Participation wave 3
	MINI		FD questionnaire		MINI		FD questionnaire
	OR (95% CI)	p-value	OR (95% CI)	p-value	OR (95% CI)	p-value	OR (95% CI)	p-value
Major depressive disorder (wave 1 or 2)	0.88 (0.83 – 0.94)	< .001	0.94 (0.89 – 1.00)	0.056
Major depressive disorder (wave 1, 2 or 3)					0.89 (0.85 – 0.94)	< .001	0.89 (0.84 – 0.93)	< .001
Dysthymia (wave 1 or 2)	0.97 (0.90 – 1.06)	0.512	0.97 (0.89 – 1.06)	0.492
Dysthymia (wave 1, 2 or 3)					0.96 (0.90 – 1.03)	0.278	0.96 (0.90 – 1.03)	0.271
Generalized anxiety disorder (wave 1 or 2)	0.91 (0.87 – 0.95)	<.001	0.90 (0.86 – 0.94)	<.001
Generalized anxiety disorder (wave 1, 2 or 3)					0.90 (0.87 – 0.94)	< .001	0.91 (0.87 – 0.94)	< .001
Agoraphobia (wave 1 or 2)	0.91 (0.86 – 0.96)	< .001	0.97 (0.92 – 1.02)	0.187
Agoraphobia (wave 1, 2 or 3)					0.90 (0.86 – 0.94)	< .001	0.89 (0.85 – 0.93)	< .001
Social phobia (wave 1 or 2)	1.03 (0.94 – 1.13)	0.528	1.06 (0.96 – 1.16)	0.246
Social phobia (wave 1, 2 or 3)					1.01 (0.94 – 1.09)	0.700	0.98 (0.91 – 1.06)	0.646
Panic disorder (wave 1 or 2)	0.86 (0.77 – 0.97)	0.010	1.01 (0.90 – 1.14)	0.836
Panic disorder (wave 1, 2 or 3)					0.94 (0.85 – 1.03)	0.192	0.95 (0.86 – 1.04)	0.261
Chronic fatigue syndrome (wave 2)	0.95 (0.89 – 1.00)	0.068	0.97 (0.92 – 1.03)	0.392
Chronic fatigue syndrome (wave 2 or 3)					0.90 (0.83 – 0.97)	0.005	0.87 (0.81 – 0.94)	< .001
Irritable bowel syndrome (wave 2)	0.98 (0.94 – 1.03)	0.369	1.04 (0.99 – 1.09)	0.120
Irritable bowel syndrome (wave 2 or 3)					0.96 (0.90 – 1.02)	0.155	0.96 (0.91 – 1.02)	0.201
Fibromyalgia (wave 2)	0.92 (0.88 – 0.97)	0.001	0.98 (0.93 – 1.03)	0.386
Fibromyalgia (wave 2 or 3)					0.86 (0.81 – 0.91)	< .001	0.87 (0.81 – 0.92)	< .001
MINI, Mini-international neuropsychiatric interview; FD, functional disorder; OR, odds ratio; CI, confidence interval Logistic regression models for wave 2 participation were adjusted for age, sex, and the number of participating relatives in wave 2. For the internalizing disorders, the participant’s disease status in wave 1 was also considered, which was not possible for FDs as they were not ass…

## Sheet: ST7 RRR exclusion applied
Supplementary Table 7: Recurrence risk ratio estimates for first-degree relatives when exclusion criteria are applied to functional disorders
Disorder	Relative affected by	λR (95% CI)
		First-degree relative
Major depressive disorder	Chronic fatigue syndrome (exclusion criteria applied)	1.74 (1.53 – 1.94)
	Irritable bowel syndrome (exclusion criteria applied)	1.30 (1.16 – 1.43)
	Fibromyalgia (exclusion criteria applied)	1.56 (1.40 – 1.72)
Dysthymia	Chronic fatigue syndrome (exclusion criteria applied)	1.72 (1.43 – 2.02)
	Irritable bowel syndrome (exclusion criteria applied)	1.38 (1.18 – 1.59)
	Fibromyalgia (exclusion criteria applied)	1.52 (1.29 – 1.75)
Generalized anxiety disorder	Chronic fatigue syndrome (exclusion criteria applied)	1.50 (1.37 – 1.63)
	Irritable bowel syndrome (exclusion criteria applied)	1.25 (1.15 – 1.34)
	Fibromyalgia (exclusion criteria applied)	1.38 (1.28 – 1.48)
Agoraphobia	Chronic fatigue syndrome (exclusion criteria applied)	1.25 (1.10 – 1.40)
	Irritable bowel syndrome (exclusion criteria applied)	1.21 (1.09 – 1.32)
	Fibromyalgia (exclusion criteria applied)	1.19 (1.07 – 1.31)
Social phobia	Chronic fatigue syndrome (exclusion criteria applied)	1.61 (1.31 – 1.90)
	Irritable bowel syndrome (exclusion criteria applied)	1.34 (1.13 – 1.55)
	Fibromyalgia (exclusion criteria applied)	1.34 (1.12 – 1.56)
Panic disorder	Chronic fatigue syndrome (exclusion criteria applied)	1.53 (1.13 – 1.94)
	Irritable bowel syndrome (exclusion criteria applied)	1.44 (1.15 – 1.73)
	Fibromyalgia (exclusion criteria applied)	1.35 (1.05 – 1.65)
Myalgic encephalomyelitis/ Chronic fatigue syndrome (exclusion criteria applied)	Major depressive disorder	1.76 (1.55 – 1.98)
	Dysthymia	1.75 (1.46 – 2.04)
	Generalized anxiety disorder	1.55 (1.40 – 1.71)
	Agoraphobia	1.28 (1.12 – 1.44)
	Social phobia	1.64 (1.35 – 1.92)
	Panic disorder	1.51 (1.14 – 1.88)
	Chronic fatigue syndrome (exclusion criteria applied)	2.33 (1.91 – 2.75)
	Irritable bowel syndrome (exclusion criteria applied)	1.58 (1.36 – 1.79)
	Fibromyalgia (exclusion criteria applied)	1.99 (1.73 – 2.24)
Irritable bowel syndrome (exclusion criteria applied)	Major depressive disorder	1.26 (1.13 – 1.39)
	Dysthymia	1.38 (1.19 – 1.56)
	Generalized anxiety disorder	1.26 (1.16 – 1.36)
	Agoraphobia	1.17 (1.06 – 1.29)
	Social phobia	1.37 (1.18 – 1.57)
	Panic disorder	1.46 (1.20 – 1.73)
	Chronic fatigue syndrome (exclusion criteria applied)	1.53 (1.34 – 1.72)
	Irritable bowel syndrome (exclusion criteria applied)	1.45 (1.27 – 1.64)
	Fibromyalgia (exclusion criteria applied)	1.49 (1.35 – 1.64)
Fibromyalgia (exclusion criteria applied)	Major depressive disorder	1.54 (1.39 – 1.69)
	Dysthymia	1.51 (1.30 – 1.71)
	Generalized anxiety disorder	1.43 (1.31 – 1.54)
	Agoraphobia	1.20 (1.08 – 1.32)
	Social phobia	1.34 (1.14 – 1.55)
	Panic disorder	1.36 (1.09 – 1.63)
	Chronic fatigue syndrome (exclusion criteria applied)	1.90 (1.67 – 2.13)
	Irritable bowel syndrome (exclusion criteria applied)	1.50 (1.35 – 1.65)
	Fibromyalgia (exclusion criteria applied)	1.74 (1.51 – 1.96)
λR, recurrence risk ratio; CI, confidence interval
λR is adjusted for age, age2, sex and number of relatives present in the data. 95% CIs account for non-indepence within families

## Sheet: ST8 exclusion tet cor sib
Supplementary Table 8: Tetrachoric correlation estimates for sibling pairs when exclusion criteria are applied to functional disorders
Younger sibling	Older sibling
	MDD		DYS		GAD		AGPH		SPH		PD		ME/CFS		IBS		FM
	rtet	95% CI	rtet	95% CI	rtet	95% CI	rtet	95% CI	rtet	95% CI	rtet	95% CI	rtet	95% CI	rtet	95% CI	rtet	95% CI
MDD													0.11	0.05 – 0.17	0.06	0.01 – 0.11	0.11	0.06 – 0.16
DYS													0.10	0.03 – 0.17	0.02	-0.04 – 0.08	0.08	0.01 – 0.14
GAD													0.12	0.07 – 0.17	0.05	0.01 – 0.09	0.09	0.04 – 0.13
AGPH													0.03	-0.03 – 0.08	0.02	-0.03 – 0.06	0.02	-0.03 – 0.07
SPH													0.05	-0.03 – 0.13	0.01	-0.06 – 0.08	-0.03	-0.10 – 0.05
PD													0.05	-0.05 – 0.14	0.10	0.03 – 0.18	0.07	-0.01 – 0.15
ME/CFS	0.17	0.12 – 0.23	0.13	0.06 – 0.20	0.13	0.08 – 0.18	0.06	0.01 – 0.11	0.06	-0.02 – 0.15	0.04	-0.06 – 0.14	0.21	0.14 – 0.28	0.11	0.05 – 0.17	0.15	0.09 – 0.21
IBS	0.06	0.01 – 0.11	0.09	0.03 – 0.15	0.07	0.03 – 0.11	0.06	0.02 – 0.11	0.05	-0.03 – 0.12	0.08	-0.01 – 0.16	0.13	0.07 – 0.19	0.13	0.08 – 0.18	0.14	0.08 – 0.19
FM	0.13	0.08 – 0.18	0.12	0.06 – 0.18	0.09	0.05 – 0.14	0.07	0.02 – 0.12	0.05	-0.02 – 0.12	0.08	-0.01 – 0.16	0.17	0.10 – 0.23	0.08	0.02 – 0.13	0.13	0.07 – 0.19
MDD, major depressive disorder; DYS, dysthymia; GAD, generalized anxiety disorder; AGPH, agoraphobia; SPH, social phobia; PD, panic disorder; ME/CFS, myalgic encephalomyelitis/chronic fatigue syndrome; IBS, irritable bowel syndrome; FM, fibromyalgia; rtet, tetrachoric correlation; CI, confidence interval 95% CIs account for non-independence within nuclear families

## Sheet: ST9 exclusion tet cor p-o
Supplementary Table 9: Tetrachoric correlation estimates for parent-offspring pairs/trios when exclusion criteria are applied to functional disorders
Offspring	Parent
	MDD		DYS		GAD		AGPH		SPH		PD		ME/CFS		IBS		FM
	rtet	95% CI	rtet	95% CI	rtet	95% CI	rtet	95% CI	rtet	95% CI	rtet	95% CI	rtet	95% CI	rtet	95% CI	rtet	95% CI
MDD													0.15	0.10 – 0.19	0.09	0.05 – 0.13	0.11	0.07 – 0.16
DYS													0.12	0.06 – 0.18	0.08	0.03 – 0.14	0.08	0.02 – 0.13
GAD													0.10	0.06 – 0.14	0.08	0.05 – 0.12	0.09	0.06 – 0.13
AGPH													0.10	0.05 – 0.15	0.05	0.01 – 0.09	0.06	0.01 – 0.10
SPH													0.14	0.08 – 0.19	0.11	0.06 – 0.16	0.14	0.09 – 0.20
PD													0.08	0.00 – 0.15	0.08	0.02 – 0.15	0.07	0.00 – 0.14
ME/CFS	0.09	0.03 – 0.15	0.11	0.03 – 0.19	0.12	0.07 – 0.18	0.00	-0.06 – 0.06	0.07	-0.03 – 0.17	0.12	0.00 – 0.23	0.19	0.13 – 0.26	0.13	0.06 – 0.19	0.18	0.11 – 0.24
IBS	0.05	0.00 – 0.10	0.09	0.03 – 0.16	0.09	0.05 – 0.14	0.04	-0.01 – 0.08	0.13	0.06 – 0.20	0.08	-0.02 – 0.17	0.11	0.05 – 0.16	0.09	0.04 – 0.14	0.11	0.06 – 0.16
FM	0.12	0.06 – 0.17	0.12	0.05 – 0.19	0.14	0.09 – 0.18	0.00	-0.05 – 0.05	0.02	-0.07 – 0.10	0.03	-0.08 – 0.14	0.18	0.12 – 0.24	0.13	0.08 – 0.18	0.17	0.12 – 0.22
MDD, major depressive disorder; DYS, dysthymia; GAD, generalized anxiety disorder; AGPH, agoraphobia; SPH, social phobia; PD, panic disorder; ME/CFS, myalgic encephalomyelitis/chronic fatigue syndrome; IBS, irritable bowel syndrome; FM, fibromyalgia; rtet, tetrachoric correlation; CI, confidence interval 95% CIs account for non-independence within nuclear families

[truncated: 3 more sheets: ST10 RRR severity aligned, ST11 Aligned tet cor sib, ST12 Aligned tet cor p-o]
